# Supplementary material for: Pangloss: A Tool for Pan-Genome Analysis of Microbial Eukaryotes
Source: Genes (Basel). 2019 Jul 10;10(7):521. doi: 10.3390/genes10070521 (PMC6678930; doi:10.3390/genes10070521)
Supplement: Supplementary file 1 [file genes-10-00521-s001.zip]

Archive with 5 entries (4 files):
- Table S1.xlsx
- __MACOSX/
- __MACOSX/._Table S1.xlsx
- Table S2.xlsx
- __MACOSX/._Table S2.xlsx
