# Supplementary material for: Pangloss: A Tool for Pan-Genome Analysis of Microbial Eukaryotes
Source: Genes (Basel). 2019 Jul 10;10(7):521. doi: 10.3390/genes10070521 (PMC6678930; doi:10.3390/genes10070521)
Supplement: Supplementary file 1 [file genes-10-00521-s001.zip › Table S1.xlsx]

## Sheet: Yarrowia lipolytica
Species	Strain	Core genes	Accessory genes	Predicted genes	Assembly Size (Mb)	Scaffolds/Contigs	Complete BUSCOs (%)	Fragmented BUSCOs (%)	Missing BUSCOs (%)	Origin	Isolate source/context	Reference
Yarrowia lipolytica	CLIB122	6042	492	6534	20.6	7	89.1	8.8	2.1	France	Reference, cross b/t wastewater and industrial strain	10.1038/nature02579
Yarrowia lipolytica	WSH-Z06	6042	441	6483	20.1	6	88.4	9.1	2.5	China	Industrial, high alpha-ketoglutarate	https://www.ncbi.nlm.nih.gov/bioproject/PRJEB5051
Yarrowia lipolytica	H222	6042	580	6622	19.7	16	89	8.9	2.1	Germany	Industrail, Soil	10.1128/MRA.01547-18
Yarrowia lipolytica	W29	6042	521	6563	20.1	6	88.7	8.9	2.4	France	Wastewater	10.1371/journal.pone.0162363
Yarrowia lipolytica	PO1f	6042	403	6445	20.6	7	87.6	8.8	3.6	France	Industrial, wastewater	10.1128/genomeA.00652-14
Yarrowia lipolytica	IBT 446	6042	300	6342	19.9	6	83.6	11.2	5.2	Denmark	Food	https://www.ncbi.nlm.nih.gov/bioproject/PRJNA437435
Yarrowia lipolytica	CBA6003	6042	502	6544	21.3	35	89	9.1	1.9	Korea	Kimchi	https://www.ncbi.nlm.nih.gov/bioproject/PRJNA434537
Total gene models		42294	3239	45533
Average gene models		6042	462.714	6504.71
Pangenome %		92.8865	7.11352	100
Average assembly size (Mb)					20.3286
Average BUSCO %s							87.9143	9.25714	2.82857

## Sheet: Aspergillus fumigatus
Species	Strain	Core genes	Accessory genes	Predicted genes	Assembly Size (Mb)	Scaffolds/Contigs	Complete BUSCOs (%)	Fragmented BUSCOs (%)	Missing BUSCOs (%)	Origin	Isolate source/context	Reference
Aspergillus fumigatus	AF293	7668	2148	9816	29.4	8	97.3	2.1	0.6	UK	Isolated from patient lung tissue	10.1038/nature04332
Aspergillus fumigatus	AF10	7668	1723	9391	28.8	1129	95.2	2.6	2.2	USA	Isolated from nodular infiltrate of patient on steroids	https://www.ncbi.nlm.nih.gov/bioproject/PRJNA46347/
Aspergillus fumigatus	AF210	7668	1725	9393	28.9	447	95.1	2.5	2.4	UK	Isolated from an ICU-acquired infection	10.1186/1471-2164-13-698
Aspergillus fumigatus	A1163	7668	2170	9838	29.2	55	97.3	2.1	0.6	France	Derivative of A. fumigatus CEA10 via CEA17	10.1371/journal.pgen.1000046
Aspergillus fumigatus	HMR AF 270	7668	1648	9316	29.5	883	93.4	2.5	4.1	Canada	Human cavitary pulmonary aspergillosis	https://www.ncbi.nlm.nih.gov/bioproject/PRJNA388488/
Aspergillus fumigatus	HMR AF 706	7668	1387	9055	28.2	889	93.2	2.4	4.4	Canada	Isolated from bronchoalveolar lavage fluid	https://www.ncbi.nlm.nih.gov/bioproject/PRJNA388488/
Aspergillus fumigatus	IF1SW-F4	7668	1682	9350	28.2	208	96.5	2.2	1.3	International Space Station	Isolated from polyester wipe off cupola wall in the ISS	10.1128/genomeA.00553-16
Aspergillus fumigatus	ISSFT-021	7668	1756	9424	28.5	301	95.3	2.2	2.5	International Space Station	Isolated from dust in HEPA filter in the ISS	10.1128/genomeA.00553-16
Aspergillus fumigatus	JCM 10253	7668	1873	9541	28.4	26	97	2.3	0.7	USA	Unknown, presumed clinical	https://www.ncbi.nlm.nih.gov/bioproject/PRJDB3633/
Aspergillus fumigatus	LMB-35Aa	7668	1778	9446	27.5	228	96.7	2.2	1.1	Peru	Isolate from soil of Peruvian rainforest	https://www.ncbi.nlm.nih.gov/bioproject/PRJNA298653/
Aspergillus fumigatus	RP-2014	7668	1476	9144	27.4	671	93.9	2.7	3.4	Brazil	Isolated from tropical forest floor	https://www.ncbi.nlm.nih.gov/bioproject/PRJNA237468/
Aspergillus fumigatus	Z5	7668	2032	9700	29.4	24	97.1	2.3	0.6	China	Compost heaps as biomass-degrading strain	10.1186/s12864-015-1658-2
Total gene models		92016	21398	113414
Average gene models		7668	1783.17	9451.17
Pangenome %		81.1328	18.8672	100
Average assembly size (Mb)					28.6167
Average BUSCO %s							95.6667	2.31667	1.6
