# Supplementary material for: Pangloss: A Tool for Pan-Genome Analysis of Microbial Eukaryotes
Source: Genes (Basel). 2019 Jul 10;10(7):521. doi: 10.3390/genes10070521 (PMC6678930; doi:10.3390/genes10070521)
Supplement: Supplementary file 1 [file genes-10-00521-s001.zip › Table S2.xlsx]

## Sheet: Y. lipolytica Core GO-slim
# GO	NS	enrichment	name	ratio_in_study	ratio_in_pop	p_uncorrected	depth	study_count	p_fdr	study_items
GO:0008150	BP	e	biological_process	12424/21219	12996/22305	0.000151187	0	12424	0.008	CBA6003|QFFT01000001.1_1003175_1004470, CBA6003|QFFT01000001.1_1009425_1010900, CBA6003|QFFT01000001.1_1012698_1013918, CBA6003|QFFT01000001.1_1028860_1031126, CBA6003|QFFT01000001.1_104132_105193, CBA6003|QFFT01000001.1_1055180_1057429, CBA6003|QFFT01000001.1_1060389_1063723, CBA6003|QFFT01000001.1_1090324_1092642, CBA6003|QFFT01000001.1_1100059_1101081, CBA6003|QFFT01000001.1_1101177_1103501, C…
GO:0051179	BP	e	localization	2979/21219	3086/22305	5.87478e-05	1	2979	0	CBA6003|QFFT01000001.1_1028860_1031126, CBA6003|QFFT01000001.1_1090324_1092642, CBA6003|QFFT01000001.1_1100059_1101081, CBA6003|QFFT01000001.1_113104_113515, CBA6003|QFFT01000001.1_1227457_1229886, CBA6003|QFFT01000001.1_124022_126079, CBA6003|QFFT01000001.1_1270984_1272765, CBA6003|QFFT01000001.1_1306571_1308121, CBA6003|QFFT01000001.1_1351702_1353075, CBA6003|QFFT01000001.1_1387483_1388222, CBA…
GO:0044281	BP	e	small molecule metabolic process	941/21219	953/22305	2.15413e-06	2	941	0	CBA6003|QFFT01000001.1_113104_113515, CBA6003|QFFT01000001.1_1173157_1176918, CBA6003|QFFT01000001.1_1446125_1447387, CBA6003|QFFT01000001.1_1541108_1543378, CBA6003|QFFT01000001.1_1575289_1576584, CBA6003|QFFT01000001.1_1727774_1729744, CBA6003|QFFT01000001.1_1799316_1799894, CBA6003|QFFT01000001.1_1865419_1867216, CBA6003|QFFT01000001.1_1968944_1969579, CBA6003|QFFT01000001.1_2061627_2062937, C…
GO:0051234	BP	e	establishment of localization	2979/21219	3086/22305	5.87478e-05	2	2979	0	CBA6003|QFFT01000001.1_1028860_1031126, CBA6003|QFFT01000001.1_1090324_1092642, CBA6003|QFFT01000001.1_1100059_1101081, CBA6003|QFFT01000001.1_113104_113515, CBA6003|QFFT01000001.1_1227457_1229886, CBA6003|QFFT01000001.1_124022_126079, CBA6003|QFFT01000001.1_1270984_1272765, CBA6003|QFFT01000001.1_1306571_1308121, CBA6003|QFFT01000001.1_1351702_1353075, CBA6003|QFFT01000001.1_1387483_1388222, CBA…
GO:0006810	BP	e	transport	2979/21219	3086/22305	5.87478e-05	3	2979	0	CBA6003|QFFT01000001.1_1028860_1031126, CBA6003|QFFT01000001.1_1090324_1092642, CBA6003|QFFT01000001.1_1100059_1101081, CBA6003|QFFT01000001.1_113104_113515, CBA6003|QFFT01000001.1_1227457_1229886, CBA6003|QFFT01000001.1_124022_126079, CBA6003|QFFT01000001.1_1270984_1272765, CBA6003|QFFT01000001.1_1306571_1308121, CBA6003|QFFT01000001.1_1351702_1353075, CBA6003|QFFT01000001.1_1387483_1388222, CBA…
GO:0051186	BP	e	cofactor metabolic process	196/21219	196/22305	8.51519e-05	3	196	0	CBA6003|QFFT01000001.1_1799316_1799894, CBA6003|QFFT01000001.1_2104243_2105442, CBA6003|QFFT01000001.1_2418900_2419622, CBA6003|QFFT01000001.1_2517053_2517805, CBA6003|QFFT01000001.1_2924659_2925384, CBA6003|QFFT01000001.1_820835_821713, CBA6003|QFFT01000002.1_1125273_1126679, CBA6003|QFFT01000002.1_2216036_2218176, CBA6003|QFFT01000002.1_3137368_3138210, CBA6003|QFFT01000002.1_3704046_3705158, C…
GO:0016192	BP	e	vesicle-mediated transport	373/21219	376/22305	1.64454e-05	4	373	0	CBA6003|QFFT01000001.1_1679286_1682006, CBA6003|QFFT01000001.1_1850944_1853155, CBA6003|QFFT01000001.1_1997485_2000405, CBA6003|QFFT01000001.1_2040806_2043352, CBA6003|QFFT01000001.1_2515245_2515847, CBA6003|QFFT01000001.1_2575560_2578263, CBA6003|QFFT01000001.1_2660445_2660855, CBA6003|QFFT01000001.1_2715204_2715800, CBA6003|QFFT01000001.1_3449905_3452709, CBA6003|QFFT01000001.1_3454188_3455303,…
GO:0055085	BP	e	transmembrane transport	2101/21219	2175/22305	0.000633371	4	2101	0.024	CBA6003|QFFT01000001.1_1028860_1031126, CBA6003|QFFT01000001.1_1090324_1092642, CBA6003|QFFT01000001.1_113104_113515, CBA6003|QFFT01000001.1_1227457_1229886, CBA6003|QFFT01000001.1_124022_126079, CBA6003|QFFT01000001.1_1270984_1272765, CBA6003|QFFT01000001.1_1306571_1308121, CBA6003|QFFT01000001.1_1387483_1388222, CBA6003|QFFT01000001.1_1400216_1402615, CBA6003|QFFT01000001.1_1561602_1562609, CBA…
GO:0034660	BP	e	ncRNA metabolic process	406/21219	406/22305	1.87921e-06	7	406	0	CBA6003|QFFT01000001.1_1203104_1204558, CBA6003|QFFT01000001.1_1727774_1729744, CBA6003|QFFT01000001.1_2096185_2097729, CBA6003|QFFT01000001.1_2105615_2107468, CBA6003|QFFT01000001.1_2304751_2305098, CBA6003|QFFT01000001.1_2758579_2760846, CBA6003|QFFT01000001.1_2996997_2998205, CBA6003|QFFT01000001.1_3167674_3168426, CBA6003|QFFT01000001.1_3844499_3845860, CBA6003|QFFT01000001.1_3882593_3885304,…
GO:0006399	BP	e	tRNA metabolic process	406/21219	406/22305	1.87921e-06	8	406	0	CBA6003|QFFT01000001.1_1203104_1204558, CBA6003|QFFT01000001.1_1727774_1729744, CBA6003|QFFT01000001.1_2096185_2097729, CBA6003|QFFT01000001.1_2105615_2107468, CBA6003|QFFT01000001.1_2304751_2305098, CBA6003|QFFT01000001.1_2758579_2760846, CBA6003|QFFT01000001.1_2996997_2998205, CBA6003|QFFT01000001.1_3167674_3168426, CBA6003|QFFT01000001.1_3844499_3845860, CBA6003|QFFT01000001.1_3882593_3885304,…
GO:0005575	CC	e	cellular_component	6584/21219	6847/22305	8.2483e-06	0	6584	0	CBA6003|QFFT01000001.1_1028860_1031126, CBA6003|QFFT01000001.1_1031886_1032824, CBA6003|QFFT01000001.1_1090324_1092642, CBA6003|QFFT01000001.1_1100059_1101081, CBA6003|QFFT01000001.1_113104_113515, CBA6003|QFFT01000001.1_113793_116930, CBA6003|QFFT01000001.1_1188459_1188779, CBA6003|QFFT01000001.1_1227457_1229886, CBA6003|QFFT01000001.1_1238299_1240404, CBA6003|QFFT01000001.1_1248465_1250036, CBA…
GO:0043227	CC	e	membrane-bounded organelle	1025/21219	1044/22305	2.99698e-06	2	1025	0	CBA6003|QFFT01000001.1_1248465_1250036, CBA6003|QFFT01000001.1_1330769_1333096, CBA6003|QFFT01000001.1_1426791_1428677, CBA6003|QFFT01000001.1_1495207_1496313, CBA6003|QFFT01000001.1_1669801_1671540, CBA6003|QFFT01000001.1_1911210_1913543, CBA6003|QFFT01000001.1_1962938_1963416, CBA6003|QFFT01000001.1_202253_203935, CBA6003|QFFT01000001.1_2087916_2088452, CBA6003|QFFT01000001.1_2115993_2116808, C…
GO:0043229	CC	e	intracellular organelle	1742/21219	1801/22305	0.000731967	3	1742	0.004	CBA6003|QFFT01000001.1_113793_116930, CBA6003|QFFT01000001.1_1188459_1188779, CBA6003|QFFT01000001.1_1248465_1250036, CBA6003|QFFT01000001.1_1330769_1333096, CBA6003|QFFT01000001.1_1347878_1348481, CBA6003|QFFT01000001.1_1426791_1428677, CBA6003|QFFT01000001.1_1495207_1496313, CBA6003|QFFT01000001.1_1502532_1503320, CBA6003|QFFT01000001.1_1577712_1579952, CBA6003|QFFT01000001.1_1669801_1671540, C…
GO:0043231	CC	e	intracellular membrane-bounded organelle	1025/21219	1044/22305	2.99698e-06	4	1025	0	CBA6003|QFFT01000001.1_1248465_1250036, CBA6003|QFFT01000001.1_1330769_1333096, CBA6003|QFFT01000001.1_1426791_1428677, CBA6003|QFFT01000001.1_1495207_1496313, CBA6003|QFFT01000001.1_1669801_1671540, CBA6003|QFFT01000001.1_1911210_1913543, CBA6003|QFFT01000001.1_1962938_1963416, CBA6003|QFFT01000001.1_202253_203935, CBA6003|QFFT01000001.1_2087916_2088452, CBA6003|QFFT01000001.1_2115993_2116808, C…
GO:0005634	CC	e	nucleus	857/21219	876/22305	3.95444e-05	5	857	0	CBA6003|QFFT01000001.1_1248465_1250036, CBA6003|QFFT01000001.1_1330769_1333096, CBA6003|QFFT01000001.1_1426791_1428677, CBA6003|QFFT01000001.1_1495207_1496313, CBA6003|QFFT01000001.1_1669801_1671540, CBA6003|QFFT01000001.1_1911210_1913543, CBA6003|QFFT01000001.1_202253_203935, CBA6003|QFFT01000001.1_2087916_2088452, CBA6003|QFFT01000001.1_2115993_2116808, CBA6003|QFFT01000001.1_2173335_2174399, C…
GO:0140110	MF	e	transcription regulator activity	408/21219	414/22305	0.000302391	1	408	0.008	CBA6003|QFFT01000001.1_1248465_1250036, CBA6003|QFFT01000001.1_1330769_1333096, CBA6003|QFFT01000001.1_1669801_1671540, CBA6003|QFFT01000001.1_1911210_1913543, CBA6003|QFFT01000001.1_202253_203935, CBA6003|QFFT01000001.1_2173335_2174399, CBA6003|QFFT01000001.1_2205824_2207833, CBA6003|QFFT01000001.1_3710580_3713568, CBA6003|QFFT01000001.1_3764992_3766596, CBA6003|QFFT01000001.1_3799063_3800787, C…
GO:0016740	MF	e	transferase activity	1960/21219	2025/22305	0.000178537	2	1960	0.002	CBA6003|QFFT01000001.1_1031886_1032824, CBA6003|QFFT01000001.1_1060389_1063723, CBA6003|QFFT01000001.1_1203104_1204558, CBA6003|QFFT01000001.1_1206094_1209591, CBA6003|QFFT01000001.1_1238299_1240404, CBA6003|QFFT01000001.1_1358712_1359962, CBA6003|QFFT01000001.1_1363904_1365097, CBA6003|QFFT01000001.1_137210_138904, CBA6003|QFFT01000001.1_143901_145343, CBA6003|QFFT01000001.1_1439605_1445510, CBA…
GO:0003700	MF	e	DNA-binding transcription factor activity	408/21219	414/22305	0.000302391	2	408	0.008	CBA6003|QFFT01000001.1_1248465_1250036, CBA6003|QFFT01000001.1_1330769_1333096, CBA6003|QFFT01000001.1_1669801_1671540, CBA6003|QFFT01000001.1_1911210_1913543, CBA6003|QFFT01000001.1_202253_203935, CBA6003|QFFT01000001.1_2173335_2174399, CBA6003|QFFT01000001.1_2205824_2207833, CBA6003|QFFT01000001.1_3710580_3713568, CBA6003|QFFT01000001.1_3764992_3766596, CBA6003|QFFT01000001.1_3799063_3800787, C…
GO:0016741	MF	e	transferase activity, transferring one-carbon groups	293/21219	293/22305	1.35544e-06	3	293	0	CBA6003|QFFT01000001.1_1541108_1543378, CBA6003|QFFT01000001.1_189566_190342, CBA6003|QFFT01000001.1_3029640_3030785, CBA6003|QFFT01000001.1_3281262_3282059, CBA6003|QFFT01000001.1_616340_616981, CBA6003|QFFT01000001.1_794121_796379, CBA6003|QFFT01000002.1_1607281_1609110, CBA6003|QFFT01000002.1_476164_477042, CBA6003|QFFT01000002.1_629775_630389, CBA6003|QFFT01000002.1_763231_764091, CBA6003|QFF…
GO:0008168	MF	e	methyltransferase activity	293/21219	293/22305	1.35544e-06	4	293	0	CBA6003|QFFT01000001.1_1541108_1543378, CBA6003|QFFT01000001.1_189566_190342, CBA6003|QFFT01000001.1_3029640_3030785, CBA6003|QFFT01000001.1_3281262_3282059, CBA6003|QFFT01000001.1_616340_616981, CBA6003|QFFT01000001.1_794121_796379, CBA6003|QFFT01000002.1_1607281_1609110, CBA6003|QFFT01000002.1_476164_477042, CBA6003|QFFT01000002.1_629775_630389, CBA6003|QFFT01000002.1_763231_764091, CBA6003|QFF…
GO:0016301	MF	e	kinase activity	756/21219	774/22305	0.000333657	4	756	0.01	CBA6003|QFFT01000001.1_1060389_1063723, CBA6003|QFFT01000001.1_1358712_1359962, CBA6003|QFFT01000001.1_1605667_1606359, CBA6003|QFFT01000001.1_1651174_1653665, CBA6003|QFFT01000001.1_2061627_2062937, CBA6003|QFFT01000001.1_2078471_2080972, CBA6003|QFFT01000001.1_2104243_2105442, CBA6003|QFFT01000001.1_2424996_2426687, CBA6003|QFFT01000001.1_2737626_2739692, CBA6003|QFFT01000001.1_2910571_2914388,…
GO:0007049	BP	p	cell cycle	14/21219	20/22305	0.000282465	2	14	0.01	CBA6003|QFFT01000001.1_3322823_3324289, CBA6003|QFFT01000005.1_1654563_1655081, CLIB122|NC_006069.1_2580177_2580695, CLIB122|NC_006072.1_919621_921051, H222|UTQH01000002.1_3089617_3091083, H222|UTQH01000007.1_400156_400674, IBT446|CP028456.1_2511245_2511763, IBT446|CP028459.1_898631_900245, PO1F|CM002780.1_2589498_2590016, PO1F|CM002783.1_916327_917757, W29|CP017555.1_2610630_2611148, W29|CP01755…
GO:1901575	BP	p	organic substance catabolic process	29/21219	41/22305	3.55319e-07	3	29	0	CBA6003|QFFT01000002.1_46412_47028, CBA6003|QFFT01000002.1_526745_527410, CBA6003|QFFT01000003.1_104752_105678, CBA6003|QFFT01000003.1_3568326_3570024, CLIB122|NC_006068.1_2529503_2530168, CLIB122|NC_006068.1_3009723_3010339, CLIB122|NC_006071.1_3861958_3863656, CLIB122|NC_006072.1_3885263_3886189, H222|UTQH01000001.1_341486_343184, H222|UTQH01000002.1_109980_110906, H222|UTQH01000002.1_1868421_1…
GO:0044248	BP	p	cellular catabolic process	58/21219	76/22305	6.13604e-07	3	58	0	CBA6003|QFFT01000001.1_3069132_3071498, CBA6003|QFFT01000001.1_3758088_3760235, CBA6003|QFFT01000002.1_2114512_2115184, CBA6003|QFFT01000002.1_46412_47028, CBA6003|QFFT01000002.1_526745_527410, CBA6003|QFFT01000003.1_104752_105678, CBA6003|QFFT01000003.1_3568326_3570024, CBA6003|QFFT01000003.1_887772_888998, CLIB122|NC_006068.1_2529503_2530168, CLIB122|NC_006068.1_3009723_3010339, CLIB122|NC_0060…
GO:0043933	BP	p	protein-containing complex subunit organization	148/21219	173/22305	1.0882e-06	3	148	0	CBA6003|QFFT01000001.1_1582400_1583322, CBA6003|QFFT01000002.1_1129070_1130341, CBA6003|QFFT01000002.1_18671_18954, CBA6003|QFFT01000002.1_2653546_2654073, CBA6003|QFFT01000002.1_3440223_3445702, CBA6003|QFFT01000002.1_781001_781969, CBA6003|QFFT01000002.1_853399_854106, CBA6003|QFFT01000002.1_909838_910603, CBA6003|QFFT01000003.1_3277889_3278629, CBA6003|QFFT01000003.1_503034_503753, CBA6003|QFF…
GO:1901360	BP	p	organic cyclic compound metabolic process	889/21219	967/22305	1.63404e-05	3	889	0	CBA6003|QFFT01000001.1_1203104_1204558, CBA6003|QFFT01000001.1_1340204_1342885, CBA6003|QFFT01000001.1_1495207_1496313, CBA6003|QFFT01000001.1_1727774_1729744, CBA6003|QFFT01000001.1_1730713_1731144, CBA6003|QFFT01000001.1_2096185_2097729, CBA6003|QFFT01000001.1_2105615_2107468, CBA6003|QFFT01000001.1_2304751_2305098, CBA6003|QFFT01000001.1_241467_243599, CBA6003|QFFT01000001.1_2758579_2760846, C…
GO:0046483	BP	p	heterocycle metabolic process	889/21219	967/22305	1.63404e-05	3	889	0	CBA6003|QFFT01000001.1_1203104_1204558, CBA6003|QFFT01000001.1_1340204_1342885, CBA6003|QFFT01000001.1_1495207_1496313, CBA6003|QFFT01000001.1_1727774_1729744, CBA6003|QFFT01000001.1_1730713_1731144, CBA6003|QFFT01000001.1_2096185_2097729, CBA6003|QFFT01000001.1_2105615_2107468, CBA6003|QFFT01000001.1_2304751_2305098, CBA6003|QFFT01000001.1_241467_243599, CBA6003|QFFT01000001.1_2758579_2760846, C…
GO:0006725	BP	p	cellular aromatic compound metabolic process	889/21219	967/22305	1.63404e-05	3	889	0	CBA6003|QFFT01000001.1_1203104_1204558, CBA6003|QFFT01000001.1_1340204_1342885, CBA6003|QFFT01000001.1_1495207_1496313, CBA6003|QFFT01000001.1_1727774_1729744, CBA6003|QFFT01000001.1_1730713_1731144, CBA6003|QFFT01000001.1_2096185_2097729, CBA6003|QFFT01000001.1_2105615_2107468, CBA6003|QFFT01000001.1_2304751_2305098, CBA6003|QFFT01000001.1_241467_243599, CBA6003|QFFT01000001.1_2758579_2760846, C…
GO:0022607	BP	p	cellular component assembly	176/21219	201/22305	1.64349e-05	3	176	0	CBA6003|QFFT01000001.1_1582400_1583322, CBA6003|QFFT01000002.1_1129070_1130341, CBA6003|QFFT01000002.1_18671_18954, CBA6003|QFFT01000002.1_2653546_2654073, CBA6003|QFFT01000002.1_3137368_3138210, CBA6003|QFFT01000002.1_3440223_3445702, CBA6003|QFFT01000002.1_781001_781969, CBA6003|QFFT01000002.1_853399_854106, CBA6003|QFFT01000002.1_909838_910603, CBA6003|QFFT01000003.1_263953_264570, CBA6003|QFF…
GO:0000278	BP	p	mitotic cell cycle	14/21219	20/22305	0.000282465	3	14	0.01	CBA6003|QFFT01000001.1_3322823_3324289, CBA6003|QFFT01000005.1_1654563_1655081, CLIB122|NC_006069.1_2580177_2580695, CLIB122|NC_006072.1_919621_921051, H222|UTQH01000002.1_3089617_3091083, H222|UTQH01000007.1_400156_400674, IBT446|CP028456.1_2511245_2511763, IBT446|CP028459.1_898631_900245, PO1F|CM002780.1_2589498_2590016, PO1F|CM002783.1_916327_917757, W29|CP017555.1_2610630_2611148, W29|CP01755…
GO:1901361	BP	p	organic cyclic compound catabolic process	29/21219	41/22305	3.55319e-07	4	29	0	CBA6003|QFFT01000002.1_46412_47028, CBA6003|QFFT01000002.1_526745_527410, CBA6003|QFFT01000003.1_104752_105678, CBA6003|QFFT01000003.1_3568326_3570024, CLIB122|NC_006068.1_2529503_2530168, CLIB122|NC_006068.1_3009723_3010339, CLIB122|NC_006071.1_3861958_3863656, CLIB122|NC_006072.1_3885263_3886189, H222|UTQH01000001.1_341486_343184, H222|UTQH01000002.1_109980_110906, H222|UTQH01000002.1_1868421_1…
GO:0019439	BP	p	aromatic compound catabolic process	29/21219	41/22305	3.55319e-07	4	29	0	CBA6003|QFFT01000002.1_46412_47028, CBA6003|QFFT01000002.1_526745_527410, CBA6003|QFFT01000003.1_104752_105678, CBA6003|QFFT01000003.1_3568326_3570024, CLIB122|NC_006068.1_2529503_2530168, CLIB122|NC_006068.1_3009723_3010339, CLIB122|NC_006071.1_3861958_3863656, CLIB122|NC_006072.1_3885263_3886189, H222|UTQH01000001.1_341486_343184, H222|UTQH01000002.1_109980_110906, H222|UTQH01000002.1_1868421_1…
GO:0044270	BP	p	cellular nitrogen compound catabolic process	29/21219	41/22305	3.55319e-07	4	29	0	CBA6003|QFFT01000002.1_46412_47028, CBA6003|QFFT01000002.1_526745_527410, CBA6003|QFFT01000003.1_104752_105678, CBA6003|QFFT01000003.1_3568326_3570024, CLIB122|NC_006068.1_2529503_2530168, CLIB122|NC_006068.1_3009723_3010339, CLIB122|NC_006071.1_3861958_3863656, CLIB122|NC_006072.1_3885263_3886189, H222|UTQH01000001.1_341486_343184, H222|UTQH01000002.1_109980_110906, H222|UTQH01000002.1_1868421_1…
GO:0046700	BP	p	heterocycle catabolic process	29/21219	41/22305	3.55319e-07	4	29	0	CBA6003|QFFT01000002.1_46412_47028, CBA6003|QFFT01000002.1_526745_527410, CBA6003|QFFT01000003.1_104752_105678, CBA6003|QFFT01000003.1_3568326_3570024, CLIB122|NC_006068.1_2529503_2530168, CLIB122|NC_006068.1_3009723_3010339, CLIB122|NC_006071.1_3861958_3863656, CLIB122|NC_006072.1_3885263_3886189, H222|UTQH01000001.1_341486_343184, H222|UTQH01000002.1_109980_110906, H222|UTQH01000002.1_1868421_1…
GO:0065003	BP	p	protein-containing complex assembly	148/21219	173/22305	1.0882e-06	4	148	0	CBA6003|QFFT01000001.1_1582400_1583322, CBA6003|QFFT01000002.1_1129070_1130341, CBA6003|QFFT01000002.1_18671_18954, CBA6003|QFFT01000002.1_2653546_2654073, CBA6003|QFFT01000002.1_3440223_3445702, CBA6003|QFFT01000002.1_781001_781969, CBA6003|QFFT01000002.1_853399_854106, CBA6003|QFFT01000002.1_909838_910603, CBA6003|QFFT01000003.1_3277889_3278629, CBA6003|QFFT01000003.1_503034_503753, CBA6003|QFF…
GO:0006139	BP	p	nucleobase-containing compound metabolic process	889/21219	967/22305	1.63404e-05	4	889	0	CBA6003|QFFT01000001.1_1203104_1204558, CBA6003|QFFT01000001.1_1340204_1342885, CBA6003|QFFT01000001.1_1495207_1496313, CBA6003|QFFT01000001.1_1727774_1729744, CBA6003|QFFT01000001.1_1730713_1731144, CBA6003|QFFT01000001.1_2096185_2097729, CBA6003|QFFT01000001.1_2105615_2107468, CBA6003|QFFT01000001.1_2304751_2305098, CBA6003|QFFT01000001.1_241467_243599, CBA6003|QFFT01000001.1_2758579_2760846, C…
GO:0051276	BP	p	chromosome organization	141/21219	159/22305	0.0011059	4	141	0.036	CBA6003|QFFT01000001.1_1853496_1857158, CBA6003|QFFT01000001.1_577668_578027, CBA6003|QFFT01000002.1_1323609_1326950, CBA6003|QFFT01000002.1_38194_40017, CBA6003|QFFT01000002.1_853399_854106, CBA6003|QFFT01000003.1_1017624_1019330, CBA6003|QFFT01000003.1_776776_780294, CBA6003|QFFT01000004.1_1544403_1547264, CBA6003|QFFT01000004.1_502464_508603, CBA6003|QFFT01000004.1_645731_647746, CBA6003|QFFT0…
GO:0034655	BP	p	nucleobase-containing compound catabolic process	29/21219	41/22305	3.55319e-07	5	29	0	CBA6003|QFFT01000002.1_46412_47028, CBA6003|QFFT01000002.1_526745_527410, CBA6003|QFFT01000003.1_104752_105678, CBA6003|QFFT01000003.1_3568326_3570024, CLIB122|NC_006068.1_2529503_2530168, CLIB122|NC_006068.1_3009723_3010339, CLIB122|NC_006071.1_3861958_3863656, CLIB122|NC_006072.1_3885263_3886189, H222|UTQH01000001.1_341486_343184, H222|UTQH01000002.1_109980_110906, H222|UTQH01000002.1_1868421_1…
GO:0006259	BP	p	DNA metabolic process	346/21219	397/22305	1.34452e-06	6	346	0	CBA6003|QFFT01000001.1_1340204_1342885, CBA6003|QFFT01000001.1_1495207_1496313, CBA6003|QFFT01000001.1_241467_243599, CBA6003|QFFT01000001.1_2965313_2969076, CBA6003|QFFT01000001.1_3147205_3148605, CBA6003|QFFT01000001.1_3498399_3501173, CBA6003|QFFT01000001.1_3526012_3528402, CBA6003|QFFT01000001.1_3543540_3544949, CBA6003|QFFT01000001.1_3702727_3704178, CBA6003|QFFT01000001.1_4066401_4068585, C…
GO:0016071	BP	p	mRNA metabolic process	108/21219	123/22305	0.000948202	7	108	0.026	CBA6003|QFFT01000001.1_1730713_1731144, CBA6003|QFFT01000002.1_1596418_1598343, CBA6003|QFFT01000002.1_2876052_2876616, CBA6003|QFFT01000002.1_3547637_3548657, CBA6003|QFFT01000003.1_120563_121915, CBA6003|QFFT01000003.1_1571338_1571868, CBA6003|QFFT01000003.1_2064483_2065235, CBA6003|QFFT01000003.1_3017575_3022278, CBA6003|QFFT01000003.1_720992_721639, CBA6003|QFFT01000004.1_1744379_1745746, CBA…
GO:0006396	BP	p	RNA processing	108/21219	123/22305	0.000948202	7	108	0.026	CBA6003|QFFT01000001.1_1730713_1731144, CBA6003|QFFT01000002.1_1596418_1598343, CBA6003|QFFT01000002.1_2876052_2876616, CBA6003|QFFT01000002.1_3547637_3548657, CBA6003|QFFT01000003.1_120563_121915, CBA6003|QFFT01000003.1_1571338_1571868, CBA6003|QFFT01000003.1_2064483_2065235, CBA6003|QFFT01000003.1_3017575_3022278, CBA6003|QFFT01000003.1_720992_721639, CBA6003|QFFT01000004.1_1744379_1745746, CBA…
GO:0006397	BP	p	mRNA processing	108/21219	123/22305	0.000948202	8	108	0.026	CBA6003|QFFT01000001.1_1730713_1731144, CBA6003|QFFT01000002.1_1596418_1598343, CBA6003|QFFT01000002.1_2876052_2876616, CBA6003|QFFT01000002.1_3547637_3548657, CBA6003|QFFT01000003.1_120563_121915, CBA6003|QFFT01000003.1_1571338_1571868, CBA6003|QFFT01000003.1_2064483_2065235, CBA6003|QFFT01000003.1_3017575_3022278, CBA6003|QFFT01000003.1_720992_721639, CBA6003|QFFT01000004.1_1744379_1745746, CBA…
GO:0030312	CC	p	external encapsulating structure	35/21219	53/22305	1.09866e-06	2	35	0	CBA6003|QFFT01000001.1_2227585_2228250, CBA6003|QFFT01000003.1_1562221_1562925, CBA6003|QFFT01000003.1_3373411_3374121, CBA6003|QFFT01000003.1_3730962_3731801, CBA6003|QFFT01000006.1_1380800_1381562, CLIB122|NC_006067.1_903514_904240, CLIB122|NC_006071.1_2242962_2243627, CLIB122|NC_006071.1_3666986_3667696, CLIB122|NC_006071.1_4025304_4026143, CLIB122|NC_006072.1_2429641_2430345, H222|UTQH0100000…
GO:0005618	CC	p	cell wall	35/21219	53/22305	1.09866e-06	3	35	0	CBA6003|QFFT01000001.1_2227585_2228250, CBA6003|QFFT01000003.1_1562221_1562925, CBA6003|QFFT01000003.1_3373411_3374121, CBA6003|QFFT01000003.1_3730962_3731801, CBA6003|QFFT01000006.1_1380800_1381562, CLIB122|NC_006067.1_903514_904240, CLIB122|NC_006071.1_2242962_2243627, CLIB122|NC_006071.1_3666986_3667696, CLIB122|NC_006071.1_4025304_4026143, CLIB122|NC_006072.1_2429641_2430345, H222|UTQH0100000…
GO:0044430	CC	p	cytoskeletal part	0/21219	6/22305	1.31477e-08	4	0	0
GO:0005815	CC	p	microtubule organizing center	0/21219	6/22305	1.31477e-08	5	0	0
GO:0005856	CC	p	cytoskeleton	21/21219	27/22305	0.00161087	5	21	0.02	CBA6003|QFFT01000001.1_1347878_1348481, CBA6003|QFFT01000004.1_684754_688527, CBA6003|QFFT01000006.1_1931486_1932454, CLIB122|NC_006067.1_354725_355693, CLIB122|NC_006070.1_355670_359479, CLIB122|NC_006071.1_1341726_1342329, H222|UTQH01000001.1_2833845_2834448, H222|UTQH01000004.1_640187_643960, H222|UTQH01000005.1_707690_708658, IBT446|CP028454.1_324638_325606, IBT446|CP028457.1_348531_351382, I…

## Sheet: Y. lipolytica Accessory GO-slim
# GO	NS	enrichment	name	ratio_in_study	ratio_in_pop	p_uncorrected	depth	study_count	p_fdr	study_items
GO:0007049	BP	e	cell cycle	6/1086	20/22305	0.000282465	2	6	0.018	CBA6003|QFFT01000006.1_552726_554036, CLIB122|NC_006067.1_1758053_1758397, H222|UTQH01000008.1_245635_245979, PO1F|CM002778.1_1776119_1776463, W29|CP017553.1_1712016_1712360, WSH-Z06|HG934059.1_1676743_1677087
GO:1901575	BP	e	organic substance catabolic process	12/1086	41/22305	3.55319e-07	3	12	0	CBA6003|QFFT01000003.1_1867702_1868340, CBA6003|QFFT01000004.1_528752_531646, CLIB122|NC_006070.1_3110351_3113245, CLIB122|NC_006072.1_2123439_2124077, H222|UTQH01000004.1_3385009_3387903, IBT446|CP028459.1_2091987_2092625, PO1F|CM002781.1_3110548_3113442, PO1F|CM002783.1_2121869_2122507, W29|CP017556.1_3094109_3097003, W29|CP017558.1_2118647_2119276, WSH-Z06|HG934062.1_3051754_3054648, WSH-Z06|H…
GO:0044248	BP	e	cellular catabolic process	18/1086	76/22305	6.13604e-07	3	18	0	CBA6003|QFFT01000003.1_1867702_1868340, CBA6003|QFFT01000003.1_2631606_2632880, CBA6003|QFFT01000004.1_528752_531646, CLIB122|NC_006070.1_3110351_3113245, CLIB122|NC_006071.1_2920487_2921761, CLIB122|NC_006072.1_2123439_2124077, H222|UTQH01000001.1_1280959_1282233, H222|UTQH01000004.1_3385009_3387903, IBT446|CP028459.1_2091987_2092625, PO1F|CM002781.1_3110548_3113442, PO1F|CM002782.1_2895534_2896…
GO:0043933	BP	e	protein-containing complex subunit organization	25/1086	173/22305	1.0882e-06	3	25	0	CBA6003|QFFT01000001.1_950920_951210, CBA6003|QFFT01000003.1_237022_237389, CBA6003|QFFT01000005.1_1720258_1721127, CBA6003|QFFT01000005.1_2106795_2107139, CBA6003|QFFT01000005.1_2302368_2303078, CLIB122|NC_006069.1_2652452_2653321, CLIB122|NC_006069.1_3045200_3045544, CLIB122|NC_006069.1_3228349_3229059, CLIB122|NC_006071.1_934209_934499, H222|UTQH01000001.1_3233930_3234220, H222|UTQH01000002.1_…
GO:1901360	BP	e	organic cyclic compound metabolic process	78/1086	967/22305	1.63404e-05	3	78	0	CBA6003|QFFT01000001.1_334290_335465, CBA6003|QFFT01000001.1_950920_951210, CBA6003|QFFT01000002.1_2185801_2187789, CBA6003|QFFT01000002.1_2969474_2971048, CBA6003|QFFT01000003.1_1085989_1088409, CBA6003|QFFT01000003.1_1867702_1868340, CBA6003|QFFT01000004.1_177009_179291, CBA6003|QFFT01000004.1_217410_220020, CBA6003|QFFT01000004.1_528752_531646, CBA6003|QFFT01000004.1_83698_85188, CBA6003|QFFT0…
GO:0046483	BP	e	heterocycle metabolic process	78/1086	967/22305	1.63404e-05	3	78	0	CBA6003|QFFT01000001.1_334290_335465, CBA6003|QFFT01000001.1_950920_951210, CBA6003|QFFT01000002.1_2185801_2187789, CBA6003|QFFT01000002.1_2969474_2971048, CBA6003|QFFT01000003.1_1085989_1088409, CBA6003|QFFT01000003.1_1867702_1868340, CBA6003|QFFT01000004.1_177009_179291, CBA6003|QFFT01000004.1_217410_220020, CBA6003|QFFT01000004.1_528752_531646, CBA6003|QFFT01000004.1_83698_85188, CBA6003|QFFT0…
GO:0006725	BP	e	cellular aromatic compound metabolic process	78/1086	967/22305	1.63404e-05	3	78	0	CBA6003|QFFT01000001.1_334290_335465, CBA6003|QFFT01000001.1_950920_951210, CBA6003|QFFT01000002.1_2185801_2187789, CBA6003|QFFT01000002.1_2969474_2971048, CBA6003|QFFT01000003.1_1085989_1088409, CBA6003|QFFT01000003.1_1867702_1868340, CBA6003|QFFT01000004.1_177009_179291, CBA6003|QFFT01000004.1_217410_220020, CBA6003|QFFT01000004.1_528752_531646, CBA6003|QFFT01000004.1_83698_85188, CBA6003|QFFT0…
GO:0022607	BP	e	cellular component assembly	25/1086	201/22305	1.64349e-05	3	25	0	CBA6003|QFFT01000001.1_950920_951210, CBA6003|QFFT01000003.1_237022_237389, CBA6003|QFFT01000005.1_1720258_1721127, CBA6003|QFFT01000005.1_2106795_2107139, CBA6003|QFFT01000005.1_2302368_2303078, CLIB122|NC_006069.1_2652452_2653321, CLIB122|NC_006069.1_3045200_3045544, CLIB122|NC_006069.1_3228349_3229059, CLIB122|NC_006071.1_934209_934499, H222|UTQH01000001.1_3233930_3234220, H222|UTQH01000002.1_…
GO:0000278	BP	e	mitotic cell cycle	6/1086	20/22305	0.000282465	3	6	0.018	CBA6003|QFFT01000006.1_552726_554036, CLIB122|NC_006067.1_1758053_1758397, H222|UTQH01000008.1_245635_245979, PO1F|CM002778.1_1776119_1776463, W29|CP017553.1_1712016_1712360, WSH-Z06|HG934059.1_1676743_1677087
GO:1901361	BP	e	organic cyclic compound catabolic process	12/1086	41/22305	3.55319e-07	4	12	0	CBA6003|QFFT01000003.1_1867702_1868340, CBA6003|QFFT01000004.1_528752_531646, CLIB122|NC_006070.1_3110351_3113245, CLIB122|NC_006072.1_2123439_2124077, H222|UTQH01000004.1_3385009_3387903, IBT446|CP028459.1_2091987_2092625, PO1F|CM002781.1_3110548_3113442, PO1F|CM002783.1_2121869_2122507, W29|CP017556.1_3094109_3097003, W29|CP017558.1_2118647_2119276, WSH-Z06|HG934062.1_3051754_3054648, WSH-Z06|H…
GO:0019439	BP	e	aromatic compound catabolic process	12/1086	41/22305	3.55319e-07	4	12	0	CBA6003|QFFT01000003.1_1867702_1868340, CBA6003|QFFT01000004.1_528752_531646, CLIB122|NC_006070.1_3110351_3113245, CLIB122|NC_006072.1_2123439_2124077, H222|UTQH01000004.1_3385009_3387903, IBT446|CP028459.1_2091987_2092625, PO1F|CM002781.1_3110548_3113442, PO1F|CM002783.1_2121869_2122507, W29|CP017556.1_3094109_3097003, W29|CP017558.1_2118647_2119276, WSH-Z06|HG934062.1_3051754_3054648, WSH-Z06|H…
GO:0046700	BP	e	heterocycle catabolic process	12/1086	41/22305	3.55319e-07	4	12	0	CBA6003|QFFT01000003.1_1867702_1868340, CBA6003|QFFT01000004.1_528752_531646, CLIB122|NC_006070.1_3110351_3113245, CLIB122|NC_006072.1_2123439_2124077, H222|UTQH01000004.1_3385009_3387903, IBT446|CP028459.1_2091987_2092625, PO1F|CM002781.1_3110548_3113442, PO1F|CM002783.1_2121869_2122507, W29|CP017556.1_3094109_3097003, W29|CP017558.1_2118647_2119276, WSH-Z06|HG934062.1_3051754_3054648, WSH-Z06|H…
GO:0044270	BP	e	cellular nitrogen compound catabolic process	12/1086	41/22305	3.55319e-07	4	12	0	CBA6003|QFFT01000003.1_1867702_1868340, CBA6003|QFFT01000004.1_528752_531646, CLIB122|NC_006070.1_3110351_3113245, CLIB122|NC_006072.1_2123439_2124077, H222|UTQH01000004.1_3385009_3387903, IBT446|CP028459.1_2091987_2092625, PO1F|CM002781.1_3110548_3113442, PO1F|CM002783.1_2121869_2122507, W29|CP017556.1_3094109_3097003, W29|CP017558.1_2118647_2119276, WSH-Z06|HG934062.1_3051754_3054648, WSH-Z06|H…
GO:0065003	BP	e	protein-containing complex assembly	25/1086	173/22305	1.0882e-06	4	25	0	CBA6003|QFFT01000001.1_950920_951210, CBA6003|QFFT01000003.1_237022_237389, CBA6003|QFFT01000005.1_1720258_1721127, CBA6003|QFFT01000005.1_2106795_2107139, CBA6003|QFFT01000005.1_2302368_2303078, CLIB122|NC_006069.1_2652452_2653321, CLIB122|NC_006069.1_3045200_3045544, CLIB122|NC_006069.1_3228349_3229059, CLIB122|NC_006071.1_934209_934499, H222|UTQH01000001.1_3233930_3234220, H222|UTQH01000002.1_…
GO:0006139	BP	e	nucleobase-containing compound metabolic process	78/1086	967/22305	1.63404e-05	4	78	0	CBA6003|QFFT01000001.1_334290_335465, CBA6003|QFFT01000001.1_950920_951210, CBA6003|QFFT01000002.1_2185801_2187789, CBA6003|QFFT01000002.1_2969474_2971048, CBA6003|QFFT01000003.1_1085989_1088409, CBA6003|QFFT01000003.1_1867702_1868340, CBA6003|QFFT01000004.1_177009_179291, CBA6003|QFFT01000004.1_217410_220020, CBA6003|QFFT01000004.1_528752_531646, CBA6003|QFFT01000004.1_83698_85188, CBA6003|QFFT0…
GO:0051276	BP	e	chromosome organization	18/1086	159/22305	0.0011059	4	18	0.038	CBA6003|QFFT01000001.1_950920_951210, CBA6003|QFFT01000004.1_177009_179291, CBA6003|QFFT01000005.1_2302368_2303078, CLIB122|NC_006069.1_3228349_3229059, CLIB122|NC_006070.1_3467052_3469334, CLIB122|NC_006071.1_934209_934499, H222|UTQH01000001.1_3233930_3234220, H222|UTQH01000004.1_3742279_3744561, H222|UTQH01000011.1_243752_244462, IBT446|CP028457.1_3370529_3372811, IBT446|CP028458.1_965427_96571…
GO:0034655	BP	e	nucleobase-containing compound catabolic process	12/1086	41/22305	3.55319e-07	5	12	0	CBA6003|QFFT01000003.1_1867702_1868340, CBA6003|QFFT01000004.1_528752_531646, CLIB122|NC_006070.1_3110351_3113245, CLIB122|NC_006072.1_2123439_2124077, H222|UTQH01000004.1_3385009_3387903, IBT446|CP028459.1_2091987_2092625, PO1F|CM002781.1_3110548_3113442, PO1F|CM002783.1_2121869_2122507, W29|CP017556.1_3094109_3097003, W29|CP017558.1_2118647_2119276, WSH-Z06|HG934062.1_3051754_3054648, WSH-Z06|H…
GO:0006259	BP	e	DNA metabolic process	51/1086	397/22305	1.34452e-06	6	51	0	CBA6003|QFFT01000001.1_950920_951210, CBA6003|QFFT01000002.1_2185801_2187789, CBA6003|QFFT01000002.1_2969474_2971048, CBA6003|QFFT01000003.1_1085989_1088409, CBA6003|QFFT01000004.1_177009_179291, CBA6003|QFFT01000004.1_217410_220020, CBA6003|QFFT01000004.1_83698_85188, CLIB122|NC_006067.1_1059045_1066910, CLIB122|NC_006067.1_871188_879053, CLIB122|NC_006067.1_916202_924067, CLIB122|NC_006068.1_83…
GO:0016071	BP	e	mRNA metabolic process	15/1086	123/22305	0.000948202	7	15	0.028	CBA6003|QFFT01000001.1_334290_335465, CBA6003|QFFT01000005.1_1716759_1719410, CLIB122|NC_006069.1_2648965_2651616, CLIB122|NC_006071.1_318087_319262, H222|UTQH01000001.1_3852457_3853632, H222|UTQH01000007.1_335827_338478, PO1F|CM002780.1_2658485_2661136, PO1F|CM002782.1_1076493_1077545, PO1F|CM002782.1_298253_299428, W29|CP017555.1_2679418_2682069, W29|CP017555.1_2739876_2742527, W29|CP017557.1_1…
GO:0006396	BP	e	RNA processing	15/1086	123/22305	0.000948202	7	15	0.028	CBA6003|QFFT01000001.1_334290_335465, CBA6003|QFFT01000005.1_1716759_1719410, CLIB122|NC_006069.1_2648965_2651616, CLIB122|NC_006071.1_318087_319262, H222|UTQH01000001.1_3852457_3853632, H222|UTQH01000007.1_335827_338478, PO1F|CM002780.1_2658485_2661136, PO1F|CM002782.1_1076493_1077545, PO1F|CM002782.1_298253_299428, W29|CP017555.1_2679418_2682069, W29|CP017555.1_2739876_2742527, W29|CP017557.1_1…
GO:0006397	BP	e	mRNA processing	15/1086	123/22305	0.000948202	8	15	0.028	CBA6003|QFFT01000001.1_334290_335465, CBA6003|QFFT01000005.1_1716759_1719410, CLIB122|NC_006069.1_2648965_2651616, CLIB122|NC_006071.1_318087_319262, H222|UTQH01000001.1_3852457_3853632, H222|UTQH01000007.1_335827_338478, PO1F|CM002780.1_2658485_2661136, PO1F|CM002782.1_1076493_1077545, PO1F|CM002782.1_298253_299428, W29|CP017555.1_2679418_2682069, W29|CP017555.1_2739876_2742527, W29|CP017557.1_1…
GO:0030312	CC	e	external encapsulating structure	18/1086	53/22305	1.09866e-06	2	18	0	CBA6003|QFFT01000002.1_3539417_3540292, CBA6003|QFFT01000004.1_39026_39784, CBA6003|QFFT01000005.1_2125265_2125495, CLIB122|NC_006069.1_3063680_3063910, CLIB122|NC_006069.1_403708_404577, CLIB122|NC_006070.1_3620256_3621014, H222|UTQH01000003.1_395509_396906, H222|UTQH01000004.1_3882432_3883190, H222|UTQH01000011.1_73222_73452, IBT446|CP028457.1_3516802_3517536, PO1F|CM002780.1_3073198_3073547, P…
GO:0005618	CC	e	cell wall	18/1086	53/22305	1.09866e-06	3	18	0	CBA6003|QFFT01000002.1_3539417_3540292, CBA6003|QFFT01000004.1_39026_39784, CBA6003|QFFT01000005.1_2125265_2125495, CLIB122|NC_006069.1_3063680_3063910, CLIB122|NC_006069.1_403708_404577, CLIB122|NC_006070.1_3620256_3621014, H222|UTQH01000003.1_395509_396906, H222|UTQH01000004.1_3882432_3883190, H222|UTQH01000011.1_73222_73452, IBT446|CP028457.1_3516802_3517536, PO1F|CM002780.1_3073198_3073547, P…
GO:0044430	CC	e	cytoskeletal part	6/1086	6/22305	1.31477e-08	4	6	0	CBA6003|QFFT01000004.1_76596_80078, CLIB122|NC_006070.1_3579951_3583433, H222|UTQH01000004.1_3842138_3845620, IBT446|CP028457.1_3475792_3479374, W29|CP017556.1_3544865_3548347, WSH-Z06|HG934062.1_3501852_3505334
GO:0005815	CC	e	microtubule organizing center	6/1086	6/22305	1.31477e-08	5	6	0	CBA6003|QFFT01000004.1_76596_80078, CLIB122|NC_006070.1_3579951_3583433, H222|UTQH01000004.1_3842138_3845620, IBT446|CP028457.1_3475792_3479374, W29|CP017556.1_3544865_3548347, WSH-Z06|HG934062.1_3501852_3505334
GO:0005856	CC	e	cytoskeleton	6/1086	27/22305	0.00161087	5	6	0.026	CBA6003|QFFT01000002.1_389847_390374, CLIB122|NC_006068.1_2666558_2667085, H222|UTQH01000003.1_3558952_3559479, PO1F|CM002779.1_2660187_2660714, W29|CP017554.1_2645077_2645604, WSH-Z06|HG934060.1_2627729_2628256
GO:0008150	BP	p	biological_process	572/1086	12996/22305	0.000151187	0	572	0.012	CBA6003|QFFT01000001.1_1116072_1116959, CBA6003|QFFT01000001.1_162091_163254, CBA6003|QFFT01000001.1_1845099_1847585, CBA6003|QFFT01000001.1_2126589_2128220, CBA6003|QFFT01000001.1_2376402_2377790, CBA6003|QFFT01000001.1_2732598_2733620, CBA6003|QFFT01000001.1_2788131_2789753, CBA6003|QFFT01000001.1_2943584_2944176, CBA6003|QFFT01000001.1_334290_335465, CBA6003|QFFT01000001.1_3670739_3674519, CBA…
GO:0051179	BP	p	localization	107/1086	3086/22305	5.87478e-05	1	107	0.006	CBA6003|QFFT01000001.1_2126589_2128220, CBA6003|QFFT01000001.1_3670739_3674519, CBA6003|QFFT01000002.1_1985209_1985974, CBA6003|QFFT01000002.1_2183517_2185154, CBA6003|QFFT01000002.1_699481_700173, CBA6003|QFFT01000003.1_1420182_1420761, CBA6003|QFFT01000003.1_378701_380218, CBA6003|QFFT01000003.1_3897431_3899095, CBA6003|QFFT01000004.1_2877107_2879128, CBA6003|QFFT01000004.1_3611788_3613767, CBA…
GO:0044281	BP	p	small molecule metabolic process	12/1086	953/22305	2.15413e-06	2	12	0	CBA6003|QFFT01000003.1_2880795_2881655, CBA6003|QFFT01000004.1_1535_2983, CBA6003|QFFT01000004.1_16570_17811, H222|UTQH01000001.1_1031237_1032097, H222|UTQH01000004.1_3904405_3905646, H222|UTQH01000004.1_3919233_3920681, IBT446|CP028457.1_3538868_3540109, IBT446|CP028457.1_3553778_3555226, IBT446|CP028458.1_3128802_3129662, W29|CP017556.1_3607131_3608370, W29|CP017556.1_3621957_3623407, W29|CP017…
GO:0051234	BP	p	establishment of localization	107/1086	3086/22305	5.87478e-05	2	107	0.006	CBA6003|QFFT01000001.1_2126589_2128220, CBA6003|QFFT01000001.1_3670739_3674519, CBA6003|QFFT01000002.1_1985209_1985974, CBA6003|QFFT01000002.1_2183517_2185154, CBA6003|QFFT01000002.1_699481_700173, CBA6003|QFFT01000003.1_1420182_1420761, CBA6003|QFFT01000003.1_378701_380218, CBA6003|QFFT01000003.1_3897431_3899095, CBA6003|QFFT01000004.1_2877107_2879128, CBA6003|QFFT01000004.1_3611788_3613767, CBA…
GO:0006810	BP	p	transport	107/1086	3086/22305	5.87478e-05	3	107	0.006	CBA6003|QFFT01000001.1_2126589_2128220, CBA6003|QFFT01000001.1_3670739_3674519, CBA6003|QFFT01000002.1_1985209_1985974, CBA6003|QFFT01000002.1_2183517_2185154, CBA6003|QFFT01000002.1_699481_700173, CBA6003|QFFT01000003.1_1420182_1420761, CBA6003|QFFT01000003.1_378701_380218, CBA6003|QFFT01000003.1_3897431_3899095, CBA6003|QFFT01000004.1_2877107_2879128, CBA6003|QFFT01000004.1_3611788_3613767, CBA…
GO:0051186	BP	p	cofactor metabolic process	0/1086	196/22305	8.51519e-05	3	0	0.008
GO:0016192	BP	p	vesicle-mediated transport	3/1086	376/22305	1.64454e-05	4	3	0	CBA6003|QFFT01000001.1_3670739_3674519, H222|UTQH01000002.1_3440720_3444500, WSH-Z06|HG934064.1_556892_560672
GO:0055085	BP	p	transmembrane transport	74/1086	2175/22305	0.000633371	4	74	0.024	CBA6003|QFFT01000001.1_2126589_2128220, CBA6003|QFFT01000002.1_1985209_1985974, CBA6003|QFFT01000002.1_2183517_2185154, CBA6003|QFFT01000003.1_1420182_1420761, CBA6003|QFFT01000003.1_378701_380218, CBA6003|QFFT01000003.1_3897431_3899095, CBA6003|QFFT01000004.1_2877107_2879128, CBA6003|QFFT01000004.1_3611788_3613767, CBA6003|QFFT01000004.1_99187_100989, CBA6003|QFFT01000006.1_1428856_1430547, CBA6…
GO:0034660	BP	p	ncRNA metabolic process	0/1086	406/22305	1.87921e-06	7	0	0
GO:0006399	BP	p	tRNA metabolic process	0/1086	406/22305	1.87921e-06	8	0	0
GO:0005575	CC	p	cellular_component	263/1086	6847/22305	8.2483e-06	0	263	0	CBA6003|QFFT01000001.1_2126589_2128220, CBA6003|QFFT01000001.1_3670739_3674519, CBA6003|QFFT01000001.1_3782124_3783500, CBA6003|QFFT01000002.1_1531365_1531629, CBA6003|QFFT01000002.1_2183517_2185154, CBA6003|QFFT01000002.1_3539417_3540292, CBA6003|QFFT01000002.1_389847_390374, CBA6003|QFFT01000003.1_1420182_1420761, CBA6003|QFFT01000003.1_2204382_2206820, CBA6003|QFFT01000003.1_2631606_2632880, C…
GO:0043227	CC	p	membrane-bounded organelle	19/1086	1044/22305	2.99698e-06	2	19	0	CBA6003|QFFT01000003.1_2204382_2206820, CBA6003|QFFT01000004.1_217410_220020, CBA6003|QFFT01000005.1_1716759_1719410, CLIB122|NC_006069.1_2648965_2651616, CLIB122|NC_006070.1_3424956_3426068, CLIB122|NC_006072.1_1785483_1787921, H222|UTQH01000004.1_3700829_3703439, H222|UTQH01000007.1_335827_338478, IBT446|CP028457.1_3331854_3334659, IBT446|CP028459.1_1757523_1759961, PO1F|CM002780.1_2658485_2661…
GO:0043229	CC	p	intracellular organelle	59/1086	1801/22305	0.000731967	3	59	0.008	CBA6003|QFFT01000002.1_1531365_1531629, CBA6003|QFFT01000002.1_389847_390374, CBA6003|QFFT01000003.1_2204382_2206820, CBA6003|QFFT01000003.1_3329758_3330153, CBA6003|QFFT01000003.1_838659_840815, CBA6003|QFFT01000004.1_177009_179291, CBA6003|QFFT01000004.1_2033802_2034360, CBA6003|QFFT01000004.1_217410_220020, CBA6003|QFFT01000005.1_1716759_1719410, CLIB122|NC_006068.1_1521925_1522189, CLIB122|NC…
GO:0043231	CC	p	intracellular membrane-bounded organelle	19/1086	1044/22305	2.99698e-06	4	19	0	CBA6003|QFFT01000003.1_2204382_2206820, CBA6003|QFFT01000004.1_217410_220020, CBA6003|QFFT01000005.1_1716759_1719410, CLIB122|NC_006069.1_2648965_2651616, CLIB122|NC_006070.1_3424956_3426068, CLIB122|NC_006072.1_1785483_1787921, H222|UTQH01000004.1_3700829_3703439, H222|UTQH01000007.1_335827_338478, IBT446|CP028457.1_3331854_3334659, IBT446|CP028459.1_1757523_1759961, PO1F|CM002780.1_2658485_2661…
GO:0005634	CC	p	nucleus	19/1086	876/22305	3.95444e-05	5	19	0	CBA6003|QFFT01000003.1_2204382_2206820, CBA6003|QFFT01000004.1_217410_220020, CBA6003|QFFT01000005.1_1716759_1719410, CLIB122|NC_006069.1_2648965_2651616, CLIB122|NC_006070.1_3424956_3426068, CLIB122|NC_006072.1_1785483_1787921, H222|UTQH01000004.1_3700829_3703439, H222|UTQH01000007.1_335827_338478, IBT446|CP028457.1_3331854_3334659, IBT446|CP028459.1_1757523_1759961, PO1F|CM002780.1_2658485_2661…
GO:0140110	MF	p	transcription regulator activity	6/1086	414/22305	0.000302391	1	6	0.008	CBA6003|QFFT01000003.1_2204382_2206820, CLIB122|NC_006072.1_1785483_1787921, IBT446|CP028459.1_1757523_1759961, PO1F|CM002783.1_1782750_1785188, W29|CP017558.1_1780516_1782954, WSH-Z06|HG934064.1_1762353_1764791
GO:0016740	MF	p	transferase activity	65/1086	2025/22305	0.000178537	2	65	0.006	CBA6003|QFFT01000001.1_334290_335465, CBA6003|QFFT01000001.1_3782124_3783500, CBA6003|QFFT01000004.1_110757_111896, CBA6003|QFFT01000004.1_160675_162087, CBA6003|QFFT01000004.1_1838089_1839926, CBA6003|QFFT01000004.1_192981_196444, CBA6003|QFFT01000004.1_2797763_2798671, CBA6003|QFFT01000004.1_45129_46208, CBA6003|QFFT01000004.1_795659_799940, CBA6003|QFFT01000004.1_8852_10120, CLIB122|NC_006070.…
GO:0003700	MF	p	DNA-binding transcription factor activity	6/1086	414/22305	0.000302391	2	6	0.008	CBA6003|QFFT01000003.1_2204382_2206820, CLIB122|NC_006072.1_1785483_1787921, IBT446|CP028459.1_1757523_1759961, PO1F|CM002783.1_1782750_1785188, W29|CP017558.1_1780516_1782954, WSH-Z06|HG934064.1_1762353_1764791
GO:0016741	MF	p	transferase activity, transferring one-carbon groups	0/1086	293/22305	1.35544e-06	3	0	0
GO:0008168	MF	p	methyltransferase activity	0/1086	293/22305	1.35544e-06	4	0	0
GO:0016301	MF	p	kinase activity	18/1086	774/22305	0.000333657	4	18	0.008	CBA6003|QFFT01000004.1_160675_162087, CBA6003|QFFT01000004.1_2797763_2798671, CLIB122|NC_006070.1_2467642_2468550, CLIB122|NC_006070.1_3460655_3462823, CLIB122|NC_006070.1_3483975_3485387, CLIB122|NC_006071.1_748250_748756, H222|UTQH01000004.1_3759483_3760895, IBT446|CP028457.1_2436127_2437035, IBT446|CP028457.1_3366763_3369889, IBT446|CP028457.1_3387166_3388578, PO1F|CM002781.1_2473413_2474321, …
